# Supplementary material for: What's beyond the core? Database coverage in qualitative information retrieval
Source: J Med Libr Assoc. 2025 Jan 14;113(1):49–57. doi: 10.5195/jmla.2025.1591 (PMC11835044; doi:10.5195/jmla.2025.1591)
Supplement: Supplementary file 1 — Appendix A: Supplemental Data [file jmla-113-1-49-s01.xlsx]

## Sheet: Title Page
Creative Commons License This work is licensed under a Creative Commons Attribution-NonCommercial-NoDerivatives 4.0 International License.
https://creativecommons.org/licenses/by-nc-nd/4.0/
Supplemental data associated with the manuscript "What’s Beyond the Core? Database Coverage in Qualitative Information Retrieval"
Data presented here was collected in 2019, and holdings information may have changed.

## Sheet: Journal Indexing Data
Journal Name	CINAHL	MEDLINE	PsycINFO	Scopus	SSCI	WoS
Accountability in Research-Policies and Quality Assurance		Y		Y		Y
Acta Bioethica		Y		Y
Administration and Policy in Mental Health and Mental Health Services Research	Y	Y	Y	Y	Y	Y
AIDS CARE-PSYCHOLOGICAL AND SOCIO-MEDICAL ASPECTS OF AIDS/HIV
AMERICAN ANTHROPOLOGIST			Y	Y	Y	Y
AMERICAN ETHNOLOGIST			Y	Y	Y	Y
AMERICAN JOURNAL OF BIOETHICS (3)		Y		Y	Y	Y
American Journal of Health Economics				Y	Y	Y
AMERICAN JOURNAL OF HUMAN BIOLOGY
AMERICAN JOURNAL OF MANAGED CARE	Y	Y		Y	Y	Y
Analyses of Social Issues and Public Policy
ANNALS OF HUMAN BIOLOGY		Y		Y	Y	Y
Annual Review of Anthropology			Y	Y	Y	Y
Anthropological Forum						Y
ANTHROPOLOGICAL QUARTERLY				Y		Y
Anthropological Theory				Y	Y	Y
ANTHROPOLOGISCHER ANZEIGER		Y		Y		Y
Anthropology & Medicine	Y	Y	Y	Y		Y
Anthropology and Aging						Y
Anthropology in Action
ANTHROPOS				Y		Y
Applied Health Economics and Health Policy		Y	Y	Y		Y
Australian Aboriginal Studies				Y		Y
Australian Health Review	Y	Y		Y		Y
Australian Journal of Anthropology		Y		Y		Y
AUSTRALIAN JOURNAL OF SOCIAL ISSUES				Y		Y
BIOETHICS (3)	Y	Y	Y	Y	Y	Y
Biosocieties				Y	Y	Y
BMC International Health and Human Rights	Y	Y		Y		Y
BMC Medical Ethics (2)	Y	Y	Y	Y	Y	Y
BMC Palliative Care	Y	Y		Y		Y
BMJ Quality & Safety	Y	Y		Y		Y
BOUNDARY 2-AN INTERNATIONAL JOURNAL OF LITERATURE AND CULTURE				Y		Y
Cambridge Quarterly of Healthcare Ethics	Y	Y		Y	Y	Y
Catalyst
COLUMBIA JOURNAL OF LAW AND SOCIAL PROBLEMS				Y		Y
Communication and Critical-Cultural Studies				Y		Y
COMMUNITY MENTAL HEALTH JOURNAL	Y	Y	Y	Y		Y
Continuum-Journal of Media & Cultural Studies				Y		Y
Critical Arts-South-North Cultural and Media Studies				Y		Y
CRITICAL INQUIRY				Y		Y
Critical Public Health	Y		Y	Y		Y
CRITICAL SOCIAL POLICY	Y			Y		Y
Cultural Anthropology				Y	Y	Y
CULTURAL CRITIQUE				Y		Y
CULTURAL STUDIES				Y		Y
CULTURE HEALTH & SEXUALITY	Y	Y	Y	Y		Y
CULTURE MEDICINE AND PSYCHIATRY	Y	Y	Y	Y		Y
CURRENT ANTHROPOLOGY		Y	Y	Y		Y
DEATH STUDIES	Y	Y	Y	Y		Y
Developing World Bioethics	Y	Y	Y	Y	Y	Y
Differences-A Journal of Feminist Cultural Studies				Y		Y
Disability and Health Journal		Y	Y	Y		Y
Encounters
ESTS Journal
Ethik in der Medizin			Y	Y		Y
Ethos (Malden)			Y	Y	Y	Y
European Journal of Cultural Studies				Y		Y
European Journal of Health Economics	Y	Y	Y	Y		Y
EVALUATION & THE HEALTH PROFESSIONS	Y	Y	Y	Y		Y
Hastings Center Report	Y
HEALTH	Y	Y	Y	Y		Y
HEALTH AFFAIRS	Y	Y		Y		Y
Health and Quality of Life Outcomes	Y	Y	Y	Y		Y
Health Care Analysis	Y	Y	Y	Y	Y	Y
HEALTH CARE MANAGEMENT REVIEW	Y	Y		Y		Y
Health Care Management Science	Y	Y		Y		Y
HEALTH COMMUNICATION	Y	Y	Y	Y		Y
HEALTH ECONOMICS	Y	Y	Y	Y		Y
Health Economics Policy and Law	Y	Y		Y		Y
Health Economics Review		Y		Y		Y
HEALTH EXPECTATIONS	Y	Y	Y	Y		Y
Health Information Management Journal	Y	Y		Y		Y
HEALTH POLICY	Y	Y		Y		Y
HEALTH POLICY AND PLANNING	Y	Y	Y	Y		Y
Health Policy and Technology				Y		Y
HEALTH PROMOTION INTERNATIONAL	Y	Y	Y			Y
Health Research Policy and Systems	Y	Y		Y		Y
HEALTH RISK & SOCIETY	Y		Y	Y		Y
HEALTH SERVICES RESEARCH	Y	Y	Y	Y		Y
Health Sociology Review	Y		Y	Y		Y
HUMAN BIOLOGY		Y		Y		Y
HUMAN NATURE-AN INTERDISCIPLINARY BIOSOCIAL PERSPECTIVE		Y	Y	Y		Y
HUMAN ORGANIZATION		Y	Y			Y
Human Resources for Health	Y	Y		Y		Y
HUMAN RIGHTS QUARTERLY				Y		Y
Implementation Science	Y	Y		Y		Y
INTERNATIONAL JOURNAL FOR QUALITY IN HEALTH CARE	Y	Y	Y			Y
International Journal of Cultural Policy				Y		Y
International Journal of Cultural Studies				Y		Y
International Journal of Feminist Approaches To Bioethics				Y		Y
International Journal of Health Economics and Management	Y	Y		Y		Y
INTERNATIONAL JOURNAL OF HEALTH PLANNING AND MANAGEMENT	Y	Y		Y		Y
INTERNATIONAL JOURNAL OF HEALTH SERVICES	Y	Y		Y		Y
International Journal of Integrated Care	Y			Y		Y
International Perspectives on Sexual and Reproductive Health	Y					Y
Intersecciones en Antropologia				Y
Interventions-International Journal of Postcolonial Studies				Y		Y
ISSUES IN SCIENCE AND TECHNOLOGY		Y		Y		Y
Journal for Healthcare Quality	Y	Y				Y
JOURNAL OF AGING AND HEALTH	Y	Y	Y	Y		Y
JOURNAL OF ANTHROPOLOGICAL RESEARCH						Y
Journal of Australian Studies				Y		Y
JOURNAL OF BEHAVIORAL HEALTH SERVICES & RESEARCH	Y	Y	Y			Y
Journal of Bioethical Inquiry (3)	Y	Y	Y	Y	Y	Y
Journal of Clinical Ethics	Y	Y		Y		Y
JOURNAL OF COMMUNITY HEALTH	Y	Y	Y	Y		Y
Journal of Consumer Culture			Y	Y
Journal of Cultural Economy				Y		Y
Journal of Empirical Research on Human Research Ethics
JOURNAL OF ETHNOBIOLOGY				Y		Y
JOURNAL OF GENDER STUDIES			Y	Y		Y
Journal of Genetic Counseling	Y	Y	Y	Y		Y
JOURNAL OF HEALTH AND SOCIAL BEHAVIOR	Y	Y	Y	Y		Y
JOURNAL OF HEALTH ECONOMICS	Y	Y		Y		Y
Journal of Health Organization and Management	Y	Y				Y
Journal of Health Politics, Policy, and Law	Y	Y		Y	Y	Y
Journal of Health Services Research & Policy	Y	Y		Y		Y
JOURNAL OF HEALTHCARE MANAGEMENT	Y	Y		Y		Y
Journal of Interprofessional Care	Y	Y	Y			Y
Journal of Latin American Cultural Studies						Y
JOURNAL OF LAW MEDICINE & ETHICS	Y	Y		Y	Y	Y
JOURNAL OF LEGAL MEDICINE	Y	Y		Y		Y
JOURNAL OF MATERIAL CULTURE			Y	Y		Y
JOURNAL OF MEDICAL ETHICS (3)	Y	Y	Y	Y	Y	Y
Journal of Medical Humanities		Y	Y	Y		Y
JOURNAL OF MEDICINE AND PHILOSOPHY	Y	Y		Y	Y	Y
Journal of Mental Health Policy and Economics	Y		Y	Y		Y
JOURNAL OF PALLIATIVE CARE	Y	Y	Y	Y		Y
Journal of Patient Safety	Y	Y		Y		Y
Journal of Pediatric Health Care	Y	Y	Y	Y		Y
Journal of Policy and Practice in Intellectual Disabilities	Y		Y	Y		Y
JOURNAL OF POPULAR CULTURE				Y		Y
JOURNAL OF PUBLIC HEALTH POLICY	Y	Y	Y	Y		Y
JOURNAL OF RURAL HEALTH	Y	Y	Y	Y		Y
JOURNAL OF SOCIAL ISSUES			Y	Y		Y
Journal of Social Philosophy				Y		Y
JOURNAL OF SOCIAL POLICY	Y	Y		Y		Y
JOURNAL OF THE ROYAL ANTHROPOLOGICAL INSTITUTE		Y				Y
JOURNAL OF VISUAL CULTURE				Y		Y
Kennedy Institute of Ethics Journal						Y
Kritisk Etnographi
Medical Anthropology	Y	Y	Y	Y		Y
Medical Anthropology Quarterly	Y			Y	Y	Y
MEDICAL CARE	Y	Y	Y	Y		Y
MEDICAL CARE RESEARCH AND REVIEW	Y	Y	Y			Y
Medicine Anthropology Theory
Medicine, Healthcare, and Philosophy
MILBANK QUARTERLY	Y	Y	Y			Y
Nature and Culture				Y	Y	Y
Neuroethics (2)			Y	Y	Y	Y
New Genetics and Society				Y	Y	Y
OMEGA-JOURNAL OF DEATH AND DYING	Y	Y	Y	Y		Y
Palliative & Supportive Care	Y	Y		Y		Y
Parallax				Y		Y
Patient-Patient Centered Outcomes Research	Y	Y	Y	Y		Y
Poiesis and Praxis	Y	Y		Y	Y	Y
POLITICS & SOCIETY				Y		Y
Postcolonial Studies				Y		Y
PSYCHIATRIC SERVICES	Y	Y	Y			Y
PSYCHO-ONCOLOGY	Y	Y	Y	Y		Y
PSYCHOLOGY PUBLIC POLICY AND LAW			Y	Y		Y
Public Culture				Y	Y	Y
Public Health Ethics (2)				Y		Y
Public Understanding of Science		Y		Y		Y
QUALITATIVE HEALTH RESEARCH	Y	Y	Y	Y		Y
Quality Management in Health Care	Y	Y		Y		Y
QUALITY OF LIFE RESEARCH	Y	Y	Y	Y		Y
REPRESENTATIONS				Y		Y
Science as Culture				Y	Y	Y
SCIENCE TECHNOLOGY & HUMAN VALUES				Y		Y
Science, Technology, and Health
Science, Technology, and Society (Sage Pub India)				Y	Y	Y
SCIENCES SOCIALES ET SANTE				Y		Y
Social Issues and Policy Review			Y	Y		Y
SOCIAL NETWORKS			Y	Y		Y
SOCIAL POLICY & ADMINISTRATION						Y
SOCIAL POLITICS				Y		Y
Social Science and Medicine	Y	Y	Y	Y	Y	Y
Social Studies of Science				Y	Y	Y
Social Theory and Health			Y	Y	Y	Y
Sociologus				Y		Y
SOCIOLOGY OF HEALTH & ILLNESS	Y	Y	Y	Y		Y
Subjectivity			Y			Y
Theoretical Medicine and Bioethics	Y	Y		Y	Y	Y
THEORY CULTURE & SOCIETY				Y		Y
TOPIA-Canadian Journal of Cultural Studies						Y
Transcultural Psychiatry	Y	Y	Y			Y
Transforming Anthropology				Y		Y
VALUE IN HEALTH	Y	Y	Y	Y		Y
ZYGON				Y		Y

## Sheet: Journal InCites Categories
ACADEMIC MEDICINE	* numbers next to a title indicate how many times it appeared in various InCites categories
ACCIDENT ANALYSIS AND PREVENTION
Accountability in Research-Policies and Quality Assurance		Key:
Acta Bioethica		Anthropology
Acta Bioethica		Biotechnology & Applied Microbiology
ADDICTION RESEARCH & THEORY		Cultural Studies
Administration and Policy in Mental Health and Mental Health Services Research (2)		Health Care Sciences & Services
Advances in Applied Microbiology		Health Policy & Services
Advances in Biochemical Engineering-Biotechnology		History & Philosophy of Science
ADVANCES IN HEALTH SCIENCES EDUCATION		Medical Ethics
AFRICA		Public, Environmental & Occupational Health
AGRICULTURAL HISTORY		Social Sciences-Biomedical
AGRICULTURE AND HUMAN VALUES		Social Issues
AIBR-Revista de Antropologia Iberoamericana
AIDS AND BEHAVIOR (2)
AIDS CARE-PSYCHOLOGICAL AND SOCIO-MEDICAL ASPECTS OF AIDS/HIV (3)
AIDS EDUCATION AND PREVENTION
AIDS PATIENT CARE AND STDS
Algal Research-Biomass Biofuels and Bioproducts
Algorithms for Molecular Biology
AMB Express
AMERICAN ANTHROPOLOGIST
AMERICAN ANTIQUITY
AMERICAN ETHNOLOGIST
AMERICAN JOURNAL OF BIOETHICS (3)
AMERICAN JOURNAL OF COMMUNITY PSYCHOLOGY
AMERICAN JOURNAL OF ENOLOGY AND VITICULTURE
AMERICAN JOURNAL OF HEALTH BEHAVIOR
American Journal of Health Economics
AMERICAN JOURNAL OF HEALTH PROMOTION
American Journal of Hospice & Palliative Medicine
AMERICAN JOURNAL OF HUMAN BIOLOGY
AMERICAN JOURNAL OF MANAGED CARE (2)
AMERICAN JOURNAL OF MEDICAL QUALITY
American Journal of Mens Health
AMERICAN JOURNAL OF PHYSICAL ANTHROPOLOGY
AMERICAN JOURNAL OF PUBLIC HEALTH
Analyses of Social Issues and Public Policy
ANNALS OF HUMAN BIOLOGY (2)
ANNALS OF MICROBIOLOGY
ANNALS OF SCIENCE
Annual Review of Animal Biosciences
Annual Review of Anthropology
Annual Review of Public Health
Anthropological Forum
Anthropological Notebooks
ANTHROPOLOGICAL QUARTERLY
Anthropological Theory
ANTHROPOLOGIE
ANTHROPOLOGISCHER ANZEIGER
ANTHROPOLOGY & EDUCATION QUARTERLY
Anthropology & Medicine (2)
Anthropology Southern Africa
ANTHROPOS
ANTHROPOZOOLOGICA
ANTIQUITY
APPLIED AND ENVIRONMENTAL MICROBIOLOGY
APPLIED BIOCHEMISTRY AND BIOTECHNOLOGY
Applied Health Economics and Health Policy (2)
APPLIED MICROBIOLOGY AND BIOTECHNOLOGY
Archaeological and Anthropological Sciences
ARCHAEOLOGY IN OCEANIA
ARCHIVE FOR HISTORY OF EXACT SCIENCES
ARCHIVES OF NATURAL HISTORY
ARCTIC ANTHROPOLOGY
Artificial Cells Nanomedicine and Biotechnology
Arts & Health
Asia Pacific Journal of Anthropology
Asian Journal of WTO & International Health Law and Policy
Asian Studies Review
Asia-Pacific Journal of Public Health
Australian Aboriginal Studies
AUSTRALIAN AND NEW ZEALAND JOURNAL OF PUBLIC HEALTH
AUSTRALIAN ARCHAEOLOGY
Australian Health Review (2)
Australian Journal of Anthropology
Australian Journal of Primary Health (2)
AUSTRALIAN JOURNAL OF SOCIAL ISSUES
Berichte zur Wissenschaftsgeschichte
BIJDRAGEN TOT DE TAAL- LAND- EN VOLKENKUNDE
BIOCHEMICAL ENGINEERING JOURNAL
BIODEGRADATION
Biodemography and Social Biology
Bioengineered
BIOETHICS (3)
BIOFOULING
Biofuels Bioproducts & Biorefining-Biofpr
BIOINFORMATICS
BIOLOGICAL CONTROL
BIOLOGICALS
BIOLOGY & PHILOSOPHY
BIOMARKERS
BIOMASS & BIOENERGY
Biomed Research International
BIOPROCESS AND BIOSYSTEMS ENGINEERING
BIORESOURCE TECHNOLOGY
Biosemiotics
BIOSENSORS & BIOELECTRONICS
BioSocieties
Biotechnology & Genetic Engineering Reviews
BIOTECHNOLOGY ADVANCES
BIOTECHNOLOGY AND APPLIED BIOCHEMISTRY
BIOTECHNOLOGY AND BIOENGINEERING
Biotechnology for Biofuels
Biotechnology Journal
BIOTECHNOLOGY LETTERS
BIOTECHNOLOGY PROGRESS
BMC BIOINFORMATICS
BMC BIOTECHNOLOGY
BMC GENOMICS
BMC HEALTH SERVICES RESEARCH
BMC International Health and Human Rights (2)
BMC Medical Ethics (2)
BMC Medical Research Methodology
BMC Palliative Care (2)
BMC Womens Health
BMJ Quality & Safety (2)
BMJ Supportive & Palliative Care
BOUNDARY 2-AN INTERNATIONAL JOURNAL OF LITERATURE AND CULTURE
Briefings in Functional Genomics
BRITISH JOURNAL FOR THE HISTORY OF SCIENCE
BRITISH JOURNAL FOR THE PHILOSOPHY OF SCIENCE
BULLETIN OF THE ATOMIC SCIENTISTS
BULLETIN OF THE HISTORY OF MEDICINE (2)
CAMBRIDGE QUARTERLY OF HEALTHCARE ETHICS (3)
CANADIAN JOURNAL OF PUBLIC HEALTH-REVUE CANADIENNE DE SANTE PUBLIQUE
CANCER GENE THERAPY
Cellular Reprogramming
CENTAURUS
Chungara-Revista de Antropologia Chilena
COLUMBIA JOURNAL OF LAW AND SOCIAL PROBLEMS
Communication and Critical-Cultural Studies
COMMUNITY MENTAL HEALTH JOURNAL (2)
COMPARATIVE STUDIES IN SOCIETY AND HISTORY
Conflict and Health
Continuum-Journal of Media & Cultural Studies
Cost Effectiveness and Resource Allocation
Critical Arts-South-North Cultural and Media Studies
CRITICAL INQUIRY
Critical Public Health (2)
CRITICAL REVIEWS IN BIOTECHNOLOGY
CRITICAL REVIEWS IN EUKARYOTIC GENE EXPRESSION
CRITICAL SOCIAL POLICY
CRITIQUE OF ANTHROPOLOGY
CULTURAL ANTHROPOLOGY
CULTURAL CRITIQUE
CULTURAL STUDIES (2)
CULTURE HEALTH & SEXUALITY
CULTURE MEDICINE AND PSYCHIATRY (2)
CURRENT ANTHROPOLOGY
CURRENT OPINION IN BIOTECHNOLOGY
Current Opinion in Chemical Engineering
Current Opinion in Supportive and Palliative Care
CYTOTECHNOLOGY
CYTOTHERAPY
DEATH STUDIES (2)
Developing World Bioethics
DIABETES EDUCATOR
Differences-A Journal of Feminist Cultural Studies
Disability and Health Journal (3)
Disaster Medicine and Public Health Preparedness
Disaster Prevention and Management
DISEASE MARKERS
DISSENT
DRUSTVENA ISTRAZIVANJA
Dynamis
EARTH SCIENCES HISTORY
EASTERN MEDITERRANEAN HEALTH JOURNAL (2)
Economics & Human Biology
ELECTRONIC JOURNAL OF BIOTECHNOLOGY
ENGINEERING IN LIFE SCIENCES
Engineering Studies
Environmental Health and Preventive Medicine
ENZYME AND MICROBIAL TECHNOLOGY
Epidemiologia & Prevenzione
EPIDEMIOLOGY
Estudios Atacamenos
Ethik in der Medizin
Ethnography
ETHNOHISTORY
ETHNOS
ETHOS
EUROPEAN JOURNAL OF CANCER CARE
European Journal of Cultural Studies
European Journal of English Studies
European Journal of Health Economics
EUROPEAN JOURNAL OF PUBLIC HEALTH
EVALUATION & THE HEALTH PROFESSIONS (2)
EVOLUTION AND HUMAN BEHAVIOR
EVOLUTIONARY ANTHROPOLOGY
EXPERT OPINION ON BIOLOGICAL THERAPY
Expert Review of Pharmacoeconomics & Outcomes Research (2)
Families Systems & Health (2)
FAMILY & COMMUNITY HEALTH
FEMS YEAST RESEARCH
Field Methods
FOOD AND BIOPRODUCTS PROCESSING
FOOD MICROBIOLOGY
FORSCHENDE KOMPLEMENTARMEDIZIN
French Cultural Studies
FUTURE OF CHILDREN
Gaceta Sanitaria (2)
Games and Culture
Games for Health Journal
GENE THERAPY
GENOME
GENOME BIOLOGY
GENOME RESEARCH
GENOMICS
Geospatial Health
Global Health Action
Global Health Promotion
GLOBAL NETWORKS-A JOURNAL OF TRANSNATIONAL AFFAIRS
Global Public Health
Globalization and Health
GM Crops & Food-Biotechnology in Agriculture and the Food Chain
HASTINGS CENTER REPORT (3)
HEALTH (2)
HEALTH & PLACE
HEALTH & SOCIAL CARE IN THE COMMUNITY
HEALTH AFFAIRS (2)
Health and Human Rights
Health and Quality of Life Outcomes (2)
HEALTH CARE ANALYSIS (2)
HEALTH CARE MANAGEMENT REVIEW
Health Care Management Science
HEALTH COMMUNICATION
HEALTH ECONOMICS (2)
Health Economics Policy and Law
Health Economics Review
HEALTH EDUCATION & BEHAVIOR
HEALTH EDUCATION JOURNAL
HEALTH EDUCATION RESEARCH
HEALTH EXPECTATIONS (2)
HEALTH EXPECTATIONS
Health Informatics Journal
Health Information Management Journal
HEALTH POLICY (2)
HEALTH POLICY AND PLANNING (2)
Health Policy and Technology
HEALTH PROMOTION INTERNATIONAL (2)
Health Promotion Journal of Australia
Health Reports
Health Research Policy and Systems
HEALTH RISK & SOCIETY (2)
Health Security
HEALTH SERVICES RESEARCH (2)
Health Sociology Review
HEALTH TECHNOLOGY ASSESSMENT
HERD-Health Environments Research & Design Journal
HISTORIA MATHEMATICA
Historical Studies in the Natural Sciences
History and Anthropology
HISTORY AND PHILOSOPHY OF THE LIFE SCIENCES
History of Geo- and Space Sciences
HISTORY OF SCIENCE
HISTORY OF THE HUMAN SCIENCES
HOMO-JOURNAL OF COMPARATIVE HUMAN BIOLOGY
HUMAN BIOLOGY
HUMAN ECOLOGY
HUMAN GENE THERAPY
Human Gene Therapy Methods
HUMAN NATURE-AN INTERDISCIPLINARY BIOSOCIAL PERSPECTIVE (2)
HUMAN ORGANIZATION
Human Resources for Health
HUMAN RIGHTS QUARTERLY
Human Vaccines & Immunotherapeutics
HYLE
IDENTITIES-GLOBAL STUDIES IN CULTURE AND POWER
Imago Mundi-The International Journal for the History of Cartography
Implementation Science (2)
Informatics for Health & Social Care
INJURY PREVENTION
INQUIRY-THE JOURNAL OF HEALTH CARE ORGANIZATION PROVISION AND FINANCING (2)
Inter-Asia Cultural Studies (2)
INTERNATIONAL BIODETERIORATION & BIODEGRADATION
International Health
International Journal for Equity in Health
INTERNATIONAL JOURNAL FOR QUALITY IN HEALTH CARE (2)
INTERNATIONAL JOURNAL OF BIOLOGICAL MARKERS
International Journal of Circumpolar Health
International Journal of Cultural Policy
International Journal of Cultural Studies
International Journal of Environmental Research and Public Health
International Journal of Feminist Approaches To Bioethics
International Journal of Genomics
International Journal of Health Economics and Management
International Journal of Health Geographics
INTERNATIONAL JOURNAL OF HEALTH PLANNING AND MANAGEMENT
INTERNATIONAL JOURNAL OF HEALTH SERVICES (2)
International Journal of Integrated Care (2)
INTERNATIONAL JOURNAL OF MEDICAL INFORMATICS
INTERNATIONAL JOURNAL OF OCCUPATIONAL AND ENVIRONMENTAL HEALTH
INTERNATIONAL JOURNAL OF OSTEOARCHAEOLOGY
International Journal of Public Health
International Journal of Qualitative Studies on Health and Well-Being
International Journal of Sexual Health
INTERNATIONAL JOURNAL OF TECHNOLOGY ASSESSMENT IN HEALTH CARE
International Perspectives on Sexual and Reproductive Health (2)
Intersecciones en Antropologia
Interventions-International Journal of Postcolonial Studies
Iranian Journal of Public Health
ISIS
Israel Journal of Health Policy Research (2)
ISSUES IN SCIENCE AND TECHNOLOGY
JMIR mHealth and uHealth
Journal for Healthcare Quality (2)
JOURNAL OF ADOLESCENT HEALTH
Journal of African Cultural Studies
Journal of African Media Studies
JOURNAL OF AGING AND HEALTH
JOURNAL OF AMERICAN COLLEGE HEALTH
JOURNAL OF ANTHROPOLOGICAL ARCHAEOLOGY
JOURNAL OF ANTHROPOLOGICAL RESEARCH
Journal of Anthropological Sciences
JOURNAL OF ANTIBIOTICS
JOURNAL OF APPLIED GENETICS
JOURNAL OF APPLIED MICROBIOLOGY
JOURNAL OF APPLIED PHYCOLOGY
JOURNAL OF ARCHAEOLOGICAL METHOD AND THEORY
JOURNAL OF ARCHAEOLOGICAL RESEARCH
JOURNAL OF ARCHAEOLOGICAL SCIENCE
Journal of Australian Studies
JOURNAL OF BEHAVIORAL HEALTH SERVICES & RESEARCH (3)
JOURNAL OF BIOACTIVE AND COMPATIBLE POLYMERS
Journal of Bioethical Inquiry (3)
Journal of Biological Engineering
JOURNAL OF BIOMOLECULAR SCREENING
JOURNAL OF BIOSCIENCE AND BIOENGINEERING
JOURNAL OF BIOSOCIAL SCIENCE
JOURNAL OF BIOTECHNOLOGY
Journal of Cancer Survivorship
JOURNAL OF CHEMICAL TECHNOLOGY AND BIOTECHNOLOGY
JOURNAL OF CLINICAL EPIDEMIOLOGY
JOURNAL OF COMMUNITY HEALTH (2)
Journal of Comparative Effectiveness Research
Journal of Consumer Culture
JOURNAL OF CONTINUING EDUCATION IN THE HEALTH PROFESSIONS
Journal of Cultural Economy
Journal of Empirical Research on Human Research Ethics
JOURNAL OF EPIDEMIOLOGY AND COMMUNITY HEALTH
JOURNAL OF ETHNOBIOLOGY
JOURNAL OF EUROPEAN SOCIAL POLICY
JOURNAL OF EVALUATION IN CLINICAL PRACTICE
JOURNAL OF FAMILY HISTORY
JOURNAL OF FAMILY PLANNING AND REPRODUCTIVE HEALTH CARE
JOURNAL OF FOOD PROTECTION
JOURNAL OF GENDER STUDIES
JOURNAL OF GENE MEDICINE
JOURNAL OF GENERAL INTERNAL MEDICINE
JOURNAL OF GENERAL VIROLOGY
Journal of Genetic Counseling (2)
Journal of Global Health
JOURNAL OF HEALTH AND SOCIAL BEHAVIOR (2)
JOURNAL OF HEALTH CARE FOR THE POOR AND UNDERSERVED
JOURNAL OF HEALTH ECONOMICS (2)
Journal of Health Organization and Management
JOURNAL OF HEALTH POLITICS POLICY AND LAW (4)
Journal of Health Services Research & Policy
Journal of Healthcare Engineering
JOURNAL OF HEALTHCARE MANAGEMENT
JOURNAL OF HISTORICAL SOCIOLOGY
JOURNAL OF HUMAN EVOLUTION
Journal of Immigrant and Minority Health
JOURNAL OF INDUSTRIAL MICROBIOLOGY & BIOTECHNOLOGY
Journal of Interprofessional Care (2)
Journal of Latin American Cultural Studies
JOURNAL OF LAW MEDICINE & ETHICS
JOURNAL OF LEGAL MEDICINE
Journal of Linguistic Anthropology
Journal of Managed Care & Specialty Pharmacy
JOURNAL OF MANIPULATIVE AND PHYSIOLOGICAL THERAPEUTICS
JOURNAL OF MATERIAL CULTURE (2)
JOURNAL OF MEDICAL ECONOMICS
JOURNAL OF MEDICAL ETHICS (3)
JOURNAL OF MEDICAL INTERNET RESEARCH
JOURNAL OF MEDICAL SYSTEMS
JOURNAL OF MEDICINE AND PHILOSOPHY
Journal of Mental Health Policy and Economics
JOURNAL OF MICROBIOLOGY AND BIOTECHNOLOGY
JOURNAL OF MOLECULAR MICROBIOLOGY AND BIOTECHNOLOGY
JOURNAL OF NANOBIOTECHNOLOGY
Journal of Occupational Health Psychology
JOURNAL OF OCCUPATIONAL REHABILITATION
JOURNAL OF PAIN AND SYMPTOM MANAGEMENT
JOURNAL OF PALLIATIVE CARE (2)
JOURNAL OF PALLIATIVE MEDICINE
Journal of Patient Safety (2)
JOURNAL OF PEASANT STUDIES
Journal of Pediatric Health Care
Journal of Physical Activity & Health
Journal of Policy and Practice in Intellectual Disabilities
JOURNAL OF POPULAR CULTURE
Journal of Primary Prevention
JOURNAL OF PUBLIC HEALTH
JOURNAL OF PUBLIC HEALTH MANAGEMENT AND PRACTICE
JOURNAL OF PUBLIC HEALTH POLICY (3)
JOURNAL OF RELIGION & HEALTH
JOURNAL OF RURAL HEALTH (3)
JOURNAL OF SAFETY RESEARCH
JOURNAL OF SCHOOL HEALTH (2)
JOURNAL OF SOCIAL ARCHAEOLOGY
JOURNAL OF SOCIAL ISSUES
Journal of Social Philosophy
JOURNAL OF SOCIAL POLICY
Journal of Spanish Cultural Studies
JOURNAL OF TELEMEDICINE AND TELECARE
Journal of the American Association of Nurse Practitioners
JOURNAL OF THE AMERICAN MEDICAL INFORMATICS ASSOCIATION
JOURNAL OF THE HISTORY OF BIOLOGY
JOURNAL OF THE HISTORY OF MEDICINE AND ALLIED SCIENCES (2)
JOURNAL OF THE POLYNESIAN SOCIETY
JOURNAL OF THE ROYAL ANTHROPOLOGICAL INSTITUTE
Journal of Tissue Engineering and Regenerative Medicine
Journal of Transport & Health
JOURNAL OF VIROLOGICAL METHODS
JOURNAL OF VISUAL CULTURE
JOURNAL OF WOMENS HEALTH
JOURNAL OF WORLD PREHISTORY
Journal of Zhejiang University-SCIENCE B
KENNEDY INSTITUTE OF ETHICS JOURNAL
Lancet Global Health
LETTERS IN APPLIED MICROBIOLOGY
LGBT Health
Lithic Technology
Magallania
MAMMALIAN GENOME
MARINE BIOTECHNOLOGY
MATERNAL AND CHILD HEALTH JOURNAL
Medical Anthropology (2)
MEDICAL ANTHROPOLOGY QUARTERLY (3)
MEDICAL CARE (2)
MEDICAL CARE RESEARCH AND REVIEW (2)
MEDICAL DECISION MAKING
MEDICAL EDUCATION
MEDICAL HISTORY (2)
MEDICAL TEACHER
Medicine Health Care and Philosophy
Memory Studies
METABOLIC ENGINEERING
METHODS OF INFORMATION IN MEDICINE
MICROBES AND ENVIRONMENTS
Microbial Biotechnology
Microbial Cell Factories
MILBANK QUARTERLY (2)
MINERVA
Modern Chinese Literature and Culture
MOLECULAR AND CELLULAR PROBES
MOLECULAR BIOTECHNOLOGY
MOLECULAR PLANT-MICROBE INTERACTIONS
MOLECULAR THERAPY
MUTATION RESEARCH-FUNDAMENTAL AND MOLECULAR MECHANISMS OF MUTAGENESIS
MUTATION RESEARCH-GENETIC TOXICOLOGY AND ENVIRONMENTAL MUTAGENESIS
MUTATION RESEARCH-REVIEWS IN MUTATION RESEARCH
NanoEthics
Nanomedicine
NATURE BIOTECHNOLOGY
NATURE REVIEWS DRUG DISCOVERY
Neuroethics (2)
New Biotechnology
NEW GENETICS AND SOCIETY (4)
NICOTINE & TOBACCO RESEARCH
NONPROFIT AND VOLUNTARY SECTOR QUARTERLY
npj Biofilms and Microbiomes
Nuncius-Journal of the History of Science
OCEANIA
OMEGA-JOURNAL OF DEATH AND DYING
OMICS-A JOURNAL OF INTEGRATIVE BIOLOGY
OncoTargets and Therapy
OSIRIS
Palliative & Supportive Care
PALLIATIVE MEDICINE
Parallax
Patient-Patient Centered Outcomes Research (2)
Perspectives in Public Health
PHARMACOECONOMICS (2)
Pharmacogenetics and Genomics
Philosophy Ethics and Humanities in Medicine (2)
PHILOSOPHY OF SCIENCE
PHYSICS IN PERSPECTIVE
PLANT BIOTECHNOLOGY JOURNAL
PLANT BREEDING
PLANT CELL TISSUE AND ORGAN CULTURE
Polar-Political and Legal Anthropology Review
POLITICS & SOCIETY
Population Health Management
Population Health Metrics
Postcolonial Studies
Postmedieval-A Journal of Medieval Cultural Studies
Praehistorische Zeitschrift
Preventing Chronic Disease
PREVENTION SCIENCE
Probiotics and Antimicrobial Proteins
PROCESS BIOCHEMISTRY
PROTEIN ENGINEERING DESIGN & SELECTION
PSYCHIATRIC SERVICES (2)
PSYCHOLOGY & HEALTH
Psychology Health & Medicine
PSYCHOLOGY PUBLIC POLICY AND LAW
PSYCHO-ONCOLOGY
PUBLIC CULTURE (2)
PUBLIC HEALTH
Public Health Ethics (2)
Public Health Genomics
PUBLIC HEALTH NURSING
PUBLIC HEALTH REPORTS
PUBLIC UNDERSTANDING OF SCIENCE
QUALITATIVE HEALTH RESEARCH
Quality Management in Health Care (2)
QUALITY OF LIFE RESEARCH (3)
RACE & CLASS (2)
REPRESENTATIONS
Reproductive Health
REPRODUCTIVE HEALTH MATTERS
Research in Social & Administrative Pharmacy
REVIEWS IN ENVIRONMENTAL SCIENCE AND BIO-TECHNOLOGY
Revija za Socijalnu Politiku
Revista de Estudios Sociales
REVISTA DE SAUDE PUBLICA
RISK ANALYSIS
Romani Studies
Rural and Remote Health
Sahara J-Journal of Social Aspects of HIV-AIDS
SALUD PUBLICA DE MEXICO
SCANDINAVIAN JOURNAL OF PRIMARY HEALTH CARE
SCANDINAVIAN JOURNAL OF PUBLIC HEALTH
SCANDINAVIAN JOURNAL OF WORK ENVIRONMENT & HEALTH
SCIENCE AS CULTURE (2)
SCIENCE IN CONTEXT
SCIENCE TECHNOLOGY & HUMAN VALUES
SCIENCES SOCIALES ET SANTE
Sex Education-Sexuality Society and Learning
Sexual & Reproductive Healthcare
Sexual Health
Simulation in Healthcare-Journal of the Society for Simulation in Healthcare
Social Epistemology
SOCIAL HISTORY OF MEDICINE
Social Issues and Policy Review
SOCIAL NETWORKS
SOCIAL POLICY & ADMINISTRATION
SOCIAL POLITICS
SOCIAL SCIENCE & MEDICINE (2)
SOCIAL STUDIES OF SCIENCE
Social Theory & Health
Sociologus
SOCIOLOGY OF HEALTH & ILLNESS (2)
SOUTH ATLANTIC QUARTERLY
South European Society and Politics
Space and Culture
STATISTICAL METHODS IN MEDICAL RESEARCH
Stem Cell Research
STEM CELLS
STUDIES IN FAMILY PLANNING
STUDIES IN HISTORY AND PHILOSOPHY OF SCIENCE
SUPPORTIVE CARE IN CANCER
SYNTHESE
SYSTEMATIC AND APPLIED MICROBIOLOGY
TEACHING AND LEARNING IN MEDICINE
TECHNOLOGY AND CULTURE
TECHNOLOGY AND HEALTH CARE
Telemedicine and e-Health
THEORETICAL MEDICINE AND BIOETHICS (2)
THEORY CULTURE & SOCIETY
Therapeutics and Clinical Risk Management
TISSUE ENGINEERING
TOBACCO CONTROL
Tobacco Induced Diseases
TOPIA-Canadian Journal of Cultural Studies
Trabajos de Prehistoria
Traffic Injury Prevention
Transcultural Psychiatry
TRANSGENIC RESEARCH
Translational Behavioral Medicine
TRENDS IN BIOTECHNOLOGY
Tydskrif Vir Geesteswetenskappe
VALUE IN HEALTH (2)
Voluntas
WOMEN & HEALTH
WOMENS HEALTH ISSUES
WORLD JOURNAL OF MICROBIOLOGY & BIOTECHNOLOGY
YEAST
YOUTH & SOCIETY
ZEITSCHRIFT FUR ETHNOLOGIE
ZYGON
